# Supplementary material for: Environment-Dependent Variation in Gut Microbiota of an Oviparous Lizard (Calotes versicolor)
Source: Animals (Basel). 2021 Aug 21;11(8):2461. doi: 10.3390/ani11082461 (PMC8388656; doi:10.3390/ani11082461)
Supplement: Supplementary file 1 [file animals-11-02461-s001.zip]

Archive with 1 entries (1 files):
- animals-1316424-supplementary.pdf
